# Supplementary material for: Unraveling the Relationship Between Seed Yield and Yield-Related Traits in a Diversity Panel of Brassica juncea Using Multi-Traits Mixed Model
Source: Front Plant Sci. 2021 May 4;12:651936. doi: 10.3389/fpls.2021.651936 (PMC8129585; doi:10.3389/fpls.2021.651936)
Supplement: Supplementary file 1 [file Table_1.XLSX]

## Sheet: Sheet1
Supplementary Table 1. List of genotypes included in the study
Sl.No.	GERMPLASM	Geographic orgin/Derivation
1	ALBELI	Indian Variety
2	AJ-2	Australian B. juncea
3	AJ-3	Australian B. juncea
4	AJ-5	Australian B. juncea
5	AJ-5-2	Australian B. juncea
6	AJ-7	Australian B. juncea
7	AJ-11	Australian B. juncea
8	DJ-5	Resynthesized derived mustard
9	DONSKAZA	Russian germplasm with high oil Content
10	EC-564642	Chinese B. juncea Germplasm
11	EC-564544	Chinese B. juncea Germplasm
12	EC-564645	Chinese B. juncea Germplasm
13	EC-564949-1	Chinese B. juncea Germplasm
14	HUJM-1050	Advanced Breeding line
15	IC-597866	Indian Indigenous collection
16	IC-597867	Indian Indigenous collection
17	IC-597869	Indian Indigenous collection
18	IC-597870	Indian Indigenous collection
19	IC-597871	Indian Indigenous collection
20	IC-597873	Indian Indigenous collection
21	IC-597875	Indian Indigenous collection
22	IC-597876	Indian Indigenous collection
23	IC-597878	Indian Indigenous collection
24	IC-597880	Indian Indigenous collection
25	IC-597881	Indian Indigenous collection
26	IC-597882	Indian Indigenous collection
27	IC-597883	Indian Indigenous collection
28	IC-597885	Indian Indigenous collection
29	IC-597888	Indian Indigenous collection
30	IC-597889	Indian Indigenous collection
31	IC-597890	Indian Indigenous collection
32	IC-597893	Indian Indigenous collection
33	IC-597894	Indian Indigenous collection
34	IC-597895	Indian Indigenous collection
35	IC-597903	Indian Indigenous collection
36	IC-597904	Indian Indigenous collection
37	IC-597910	Indian Indigenous collection
38	JM-06010-1	Australian B. juncea
39	JM-06016	Australian B. juncea
40	JM-06018	Australian B. juncea
41	JM-049-2	Australian B. juncea
42	Pusa jai kisan	Indian Variety derived through somaclonal variation
43	KDM-49-1	Indian Variety
44	RB-60	Indian Variety
45	PR-2008-1	Advanced Breeding line
46	KDM-1049	Indian Variety
47	PBR-378	Advanced Breeding line
48	RH-725	Advanced Breeding line
49	NPG-89	Advanced Breeding line
50	NDR-2001-1	Indian Variety
51	NRCDR-2-2	Advanced Breeding line
52	NQM-5	Indian Variety
53	NC-660	Indian Variety
54	NR-3350-1	German B. juncea germplasm line
55	NC-37362	Indian Variety
56	NC-533726	Indian Variety
57	NC-533728	Indian Variety
58	NR-33405	German B. juncea
59	NC-308-1	Indian Variety
60	NRCQR-9901	Advanced Breeding line
61	NR-2430-1	German B. juncea
62	NBR-03-1	Indian Variety
63	Pantnagar Collection	Indian Landrace
64	PURBI RAYA 1	Indian Variety
65	PURBI RAYA 2	Indian Variety
66	PUSA BOLD	Indian Variety
67	PBR-357	Indian Variety
68	PBR-97	Indian Variety
69	PCR-9403	Advanced Breeding line
70	PBR-91	Indian Variety
71	PTJ-1-46	Introgression lines
72	PTJ-3-89	Introgression lines
73	PR-2006-14	Indian Variety
74	PR-2001-42	Advanced Breeding line
75	ROHINI	Indian Variety
76	RRN-443-2	Indian Advanced Breeding Line
77	RE-2-2	East European germplasm
78	RE-7-1	East European germplasm
79	RE-8	East European germplasm
80	RE-11	East European germplasm
81	RE-13	East European germplasm
82	RE-14	East European germplasm
83	RE-15	East European germplasm
84	RE-35-4	East European germplasm
85	RE-44	East European germplasm
86	RLC-3	Advanced Breeding line
87	RE-389	East European germplasm
88	RE-2016	East European germplasm
89	RC-132	Released Indian Cultivar
90	RC-371	Released Indian Cultivar
91	RC-371-1	Released Indian Cultivar
92	RE-551	East European germplasm
93	RE-8841-27	East European germplasm
94	RC-551	Released Indian Cultivar
95	RC-571	Released Indian Cultivar
96	RC-891-1	Advanced Breeding line
97	RC-915-1	Released Indian Cultivar
98	RC-1149	Released Indian Cultivar
99	RC-1213	Released Indian Cultivar
100	RC-1217	Advanced Breeding line
101	RC-1261	Released Indian Cultivar
102	RC-1270	Released Indian Cultivar
103	RC-1271	Released Indian Cultivar
104	RC-1626	Released Indian Cultivar
105	RC-2025	Released Indian Cultivar
106	RH-51	Advanced Breeding line
107	RH-419	Advanced Breeding line
108	RH-0904	Advanced Breeding line
109	RH-9308-1	Advanced Breeding line
110	RH-9907	Advanced Breeding line
111	RW-571-2	Indian Advanced Breeding Line
112	RM-51	Advanced Breeding line
113	RGN-303	Indian Cultivar
114	RL-1359	Indian Cultivar
115	RLM-619	Advanced Breeding line derived through gamma irradiation
116	RST-9807	Advanced Breeding line
117	RST-9807-11	Advanced Breeding line
118	RCQR-9901	Advanced Breeding line
119	RRN-732-1	Advanced Breeding line
120	RGN-34	Advanced Breeding line
121	RHUR-2-1	Advanced Breeding line
122	RJ-10	Advanced Breeding line
123	SKM-0158	Indian Variety
124	SKM-0904	Breeding Line
125	YSRL-9	Advanced Breeding line
126	NPJ-206	Advanced Breeding line
127	NPJ-208	Advanced Breeding line
128	TN-3	Advanced Breeding line
129	TC-27-2	Advanced Breeding line
130	EC-61-3-1	Advanced Breeding line
131	EC-62-1	Advanced Breeding line
132	IC-261627	Indigenous collection
133	IC-597949	Indigenous collection
134	IC-766097	Indigenous collection
135	IC-766272	Indigenous collection
136	I-79 (M)	Introgression line
137	PUSA MAHAK	Indian Variety
138	PUSA TARAK	Indian Variety
139	PM-26	Indian Variety
140	PM-28	Indian Variety
141	EJ-15	Advanced Breeding line
142	EJ-19	Advanced Breeding line
143	EJ-22	Advanced Breeding line
144	PDZ-1	Canola type Indian Mustard Variety
145	NPJ-161	Advanced Breeding line
146	NPJ-194	Advanced Breeding line
147	NPJ-179	Advanced Breeding line
148	NPJ-182	Advanced Breeding line
149	NPJ-190	Advanced Breeding line
150	NPJ-195	Advanced Breeding line
151	CN-105364	Introduced from Canad gene bank
152	CN-105379	Introduced from Canad gene bank
153	CN-105257	Introduced from Canad gene bank
154	CN-101849	Introduced from Canad gene bank
155	CN-105312	Introduced from Canad gene bank
156	CN-101813	Introduced from Canad gene bank
157	CN-105306	Introduced from Canad gene bank
158	CN-105308	Introduced from Canad gene bank
159	CN-101846	Introduced from Canad gene bank
160	CN-112920	Introduced from Canad gene bank
161	CN-105310	Introduced from Canad gene bank
162	CN-105371	Introduced from Canad gene bank
163	CN-101845	Introduced from Canad gene bank
164	CN-101834	Introduced from Canad gene bank
165	CN-34008	Introduced from Canad gene bank
166	CN-105309	Introduced from Canad gene bank
167	CN-105313	Introduced from Canad gene bank
168	CN-105234	Introduced from Canad gene bank
169	CN-105311	Introduced from Canad gene bank
170	CN-105233	Introduced from Canad gene bank
171	CN-101887	Introduced from Canad gene bank
172	CN-113780	Introduced from Canad gene bank
173	CN-34005	Introduced from Canad gene bank
174	CN-105305	Introduced from Canad gene bank
175	CN-105212	Introduced from Canad gene bank
176	PTJ-2-25	Introgression lines derived from B. tournefortii x B juncea
177	PTJ-3-64	Introgression lines derived from B. tournefortii x B juncea
178	PTJ-3-102	Introgression lines
179	DRMRIJ 17-38	Advanced breeding line
180	DRMRIJ 17-39	Advanced breeding line
181	DRMRIJ 17-41	Advanced breeding line
182	DRMRIJ 17-42	Advanced breeding line
183	DRMRIJ 17-43	Advanced breeding line
184	DRMRIJ 17-44	Advanced breeding line
185	DRMRIJ 17-45	Advanced breeding line
186	DRMRIJ 17-46	Advanced breeding line
187	DRMRIJ 17-50	Advanced breeding line
188	DRMRIJ 17-52	Advanced breeding line
189	SHIVALIK	Indian Variety
190	GM-1	Indian Variety
191	URVASHI	Indian Variety
192	JM-2	Indian Variety
193	SITARA SAGAR	Indian Variety
194	IM-170	Introgressed mustard
195	BASANTI	Indian Variety
196	PCR-7	Advanced Breeding line
197	NPJ-113	Indian Variety
198	KRANTI	Indian Variety
199	RB-50	Variety
200	PUSA BAHAR	Indian Variety
201	PM-29	Indian Variety
202	RLC-2	Indian Variety
203	VARDAAN	Indian Variety
204	IM-174	Introgressed mustard
205	VAIBHAV	Indian Variety
206	JM-1	Indian Variety
207	AASHIRWAD	Indian Variety
208	PM-67	Indian Variety
209	PBR-210	Indian Variety
210	TM-2	Indian Variety
211	JAGANNATH	Indian Variety
212	GM-3	Advanced Breeding line
213	SARAMA	Gujarat Mustard 2 (GM-2) Indian Variety
214	BR-40	Advanced Breeding line
215	RH-406	Indian Variety
216	SHIVANI	Indian Variety
217	ACN-SATAVDI	Indian Variety
218	NDRE-4	Indian Variety
219	GIRIRAJ	Indian Variety
220	RH-30	Indian Variety
221	MAYA	Indian Variety
222	VASUNDHRA	Indian Variety
223	CS-54	Indian Variety
224	DJ-12	Resynthesized derived mustard
225	VARUNA	Indian Variety
226	KRISHNA	Indian Variety
227	GM-2	Indian Variety
228	SWARNJYOTI	Indian Variety
229	EJ-17	Indian Variety
230	RVM-2	Advanced Breeding line
231	RH-749	Advanced Breeding line
232	RH-781	Indian Variety
233	NRCHB-101	Advanced Breeding line
234	RGN-48	Indian Variety
235	KANTI	Indian Variety
236	RH-819	Indian Variety
237	EJ-20	Advanced Breeding line
238	RGN-229	Indian Variety
239	RGN-73	Indian Variety
240	NPJ-93	Indian Variety
241	DRMR-601	Indian Variety
242	NRCDR-2	Indian Variety
243	RGN-236	Indian Variety
244	ASHAVATI	Advanced Breeding line
245	NDR-8501	Indian Variety
246	RNN-505	Advanced Breeding line
247	RGN-298	Advanced Breeding line
248	JM-3	Indian Variety
249	DINGAHINI	Variety
250	DJ-22	Resynthesized derived mustard
251	NAV-GOLD	Indian Variety
252	Sanjuctaarech	Indian Variety
253	DJ-26	Resynthesized derived mustard
254	DJ-33	Resynthesized derived mustard
255	DJ-57	Resynthesized derived mustard
256	DJ-65	Resynthesized derived mustard
257	DJ-86	Resynthesized derived mustard
258	DJ-109	Resynthesized derived mustard
259	DTM-4	Resynthesized determinate mustard
260	DTM-12	Resynthesized determinate mustard
261	DTM-25	Resynthesized determinate mustard
262	DTM-34	Resynthesized determinate mustard
263	DTM-50	Resynthesized determinate mustard
264	IM-3	Introgressed Mustard
265	IM-17	Introgressed Mustard
266	IM-22	Introgressed Mustard
267	IM-39	Introgressed Mustard
268	IM-46	Introgressed Mustard
269	IM-59	Introgressed Mustard
270	IM-66	Introgressed Mustard
271	IM-85	Introgressed Mustard
272	IM-97	Introgressed Mustard
273	IM-110	Introgressed Mustard
274	EM-1	Advanced Breeding line
275	GR-325	German introduction
276	SM-2	Synthetic B. juncea
277	IM-24	Introgressed Mustard
278	IM-49	Introgressed Mustard
279	IM-52	Introgressed Mustard
280	IM-68	Introgressed Mustard
281	IM-76	Introgressed Mustard
282	IM-87	Introgressed Mustard
283	IM-108	Introgressed Mustard
284	IM-120	Introgressed Mustard
285	IM-126	Introgressed Mustard
286	IM-127	Introgressed Mustard
287	IM-137	Introgressed Mustard
288	IM-147	Introgressed Mustard
289	IM-152	Introgressed Mustard
