# Supplementary material for: Unraveling the Relationship Between Seed Yield and Yield-Related Traits in a Diversity Panel of Brassica juncea Using Multi-Traits Mixed Model
Source: Front Plant Sci. 2021 May 4;12:651936. doi: 10.3389/fpls.2021.651936 (PMC8129585; doi:10.3389/fpls.2021.651936)
Supplement: Supplementary file 2 [file Table_2.XLSX]

## Sheet: Supplementary Table.2
Supplementary Table 2. Distribution of different mustard genotypes among five different clusters.
Clusters	No. of Genotypes	List of Genotypes
I	281	SITARA SAGAR, VARUNA, DRMRIJ 17-52, RGN-229, SHIVANI, GM-1, TC-27-2, DRMRIJ 17-42, IC-766097, SHIVALIK, JM-1, NPJ-208, VASUNDHRA, PCR-7, NRCHB-101, DRMRIJ 17-41, DRMRIJ 17-44, JAGANNATH, MAYA, RH-0904, GM-2, RRN-732-1, RGN-236, IC-766272, GM-3, NC-533726, EJ-17, PUSA BAHAR, KDM-1049, URVASHI, SARAMA, DJ-86, NC-37362, RLM-619, AASHIRWAD, IM-126, KDM-49-1, RGN-48, NDRE-4, PTJ-2-25, RGN-298, VARDAAN…
II	3	AJ-2, CN-105257, CN-105379
III	3	CN-113780, CN-105305, CN-105364
IV	1	IC-597867
V	1	CN-34005
